# Supplementary material for: Does standalone phacoemulsification lower intraocular pressure in glaucomatous eyes? A systematic review and meta-analysis
Source: Eye (Lond). 2025 Jul 24;39(13):2518–26. doi: 10.1038/s41433-025-03927-7 (PMC12402476; doi:10.1038/s41433-025-03927-7)
Supplement: Supplementary file 2 — Table 1S [file 41433_2025_3927_MOESM2_ESM.xlsx]

## Sheet: Sheet1
ID	Title	Link	Authors	Year	Country	Patients	Male (n)	Female (n)	Eyes at Baseline	Age at surgery (mean ± SD)	Study design	Surgery Type	Follow-up Period	Main Glaucoma subtype	Pre-Operative IOP (mmHg)	PreOp Medications (mean, n)	PreOp Medications (SD, n)	Eyes at 6 months	Post-Operative mean IOP (mmHg) at 6 months	Post-Operative mean IOP SD (mmHg) at 6 months	PostOp Medications at 6 months (mean, n)	PostOp Medications at 6 months (SD, n)	Eyes at 12 months	Post-Operative mean IOP (mmHg) at 12 months	Post-Operative mean IOP SD (mmHg) at 12 months	PostOp Medications at 12 months (mean, n)	PostOp Medications at 12 months (SD, n)	Eyes at 24 months	Post-Operative mean IOP (mmHg) at 24 months	Post-Operative mean IOP SD (mmHg) at 24 months	PostOp Medications at 24 months (mean, n)	PostOp Medications at 24 months (SD, n)	Eyes at at last follow-up	Post-Operative mean IOP (mmHg) at last follow-up	Post-Operative mean IOP SD (mmHg) at last follow-up	PostOp Medications at last follow-up (mean, n)	PostOp Medications at last follow-up (SD, n)	Washout
Lam, 2008	Randomized Trial of Early Phacoemulsification versus Peripheral Iridotomy to Prevent Intraocular Pressure Rise after Acute Primary Angle Closure	https://doi.org/10.1016/j.ophtha.2007.10.033	Lam, D. S. C., Leung, D. Y. L., Tham, C. C. Y., Li, F. C. H., Kwong, Y. Y. Y., Chiu, T. Y. H., & Fan, D. S. P.	2008	Hong Kong	31	5	26	31	72.3 ± 7.3	RCT	Phaco alone	18 months	Primary angle closure glaucoma with cataract	15.8 ± 1.3	0.39	0.61	31	12.7	3.1	NR	NR	31	12.1	2.6	NR	NR	NR	NR	NR	NR	NR	30	12.6 (18 months)	1.9	0.03 (18 motnhs)	0.18	No
Tham, 2008	Phacoemulsification Versus Combined Phacotrabeculectomy in Medically Controlled Chronic Angle Closure Glaucoma with Cataract	https://doi.org/10.1016/j.ophtha.2008.06.016	Tham, C. C., Kwong, Y. Y., Leung, D. Y., Lam, S. W., Li, F. C., Chiu, T. Y., Chan, J. C., Chan, C. H., Poon, A. S., Yick, D. W., Chi, C. C., Lam, D. S., & Lai, J. S.	2008	Hong Kong	35	13	22	35	71.9± 6.7	RCT	Phaco alone	24 months	Chronic angle closure glaucoma	16.3±3.0	2.2	0.8	35	14.7	2.8	0.8	0.9	35	14.3	2.9	0.8	0.9	35	14.5	3.1	1.1	1.2	35	14.5	3.1	1.1	1.2	No
Tham, 2009	Phacoemulsification versus Combined Phacotrabeculectomy in Medically Uncontrolled Chronic Angle Closure Glaucoma with Cataracts	https://doi.org/10.1016/j.ophtha.2008.12.054	Tham CC; Kwong YY; Leung DY; Lam SW; Li FC; Chiu TY; Chan JC; Lam DS; Lai JS	2009	Hong Kong	27	9	18	27	70.3±7.4	RCT	Phaco alone	24 months	Chronic angle closure glaucom	24.4±6.1	3.3	1.1	27	16.3	± 3.5	1.5	1.3	27	15.5	± 3.2	1.5	1.4	27	16.1(24 months)	± 4.1	1.7	1.3	27	16.1(24 months)	± 4.1	1.7	1.3	No
Varma, 2010	Viscogonioplasty in narrow angle glaucoma: a randomized controlled trial	https://doi.org/10.2147/OPTH.S15447	Varma D, Adams W, Bunce C, Phelan P, Fraser S	2010	United Kingdom	25	8	17	25	72.96 (±7.8)	RCT	Phaco alone	12 months	Narrow angle glaucoma	29.68 (±8.73)	NR	NR	25	15.08	NR	NR	NR	25	16.2	±3.55	NR	NR	NR	NR	NR	NR	NR	25	16.2 (12 months)	±3.55 (12 motnhs)	NR	NR	No
Tham, 2013	Phacoemulsification versus Trabeculectomy in Medically Uncontrolled Chronic AngleClosure Glaucoma without Cataract	https://doi.org/10.1016/j.ophtha.2012.07.021	Tham, C. C. Y., Kwong, Y. Y. Y., Baig, N., Leung, D. Y. L., Li, F. C. H., & Lam, D. S. C	2013	Hong Kong	26	10	16	26	66.4 +/- 8.1	RCT	Phaco alone	24 months	Chronic angle closure glaucoma	24.1±4.1	3.7	0.7	26	NR	NR	NR	NR	26	NR	NR	NR	NR	26	15.9 ( 24 months)	±3.9	1.5	1.4	26	15.9 ( 24 months)	±3.9	1.5	1.4	No
Husain, 2012	Initial Management of Acute Primary Angle Closure	https://doi.org/10.1016/j.ophtha.2012.06.015	Husain R; Gazzard G; Aung T; Chen Y; Padmanabhan V; Oen FT; Seah SK; Hoh ST	2012	Singapore	19	3	16	19	65.9	RCT	phacoemulsification and IOL implantation	24 months	Primary Angle Closure Glaucoma	15.4 ± 7.7	NR	NR	19	NR	NR	NR	NR	19	NR	NR	NR	NR	18	12.9 (24 months)	± 4.0	NR	NR	18	12.9 (24 months)	± 4.0	NR	NR	No
Dias-Santos, 2014	Phacoemulsification versus peripheral iridotomy in the management of chronic primary angle closure: long-term follow-up	https://doi.org/10.1007/s10792-014-9926-8	Dias-Santos, A., Ferreira, J., Abegão Pinto, L., Domingues, I., Silva, J. P., Cunha, J. P., & Reina, M.	2014	Portugal	15	4	11	15	69.5 ± 11.34	RCT	Phacoemulsification with IOL implantation	31.13 months	Primary Angle Closure Glaucoma	19.93 ± 8.30	1.67	1.18	NR	NR	NR	NR	NR	NR	NR	NR	NR	NR	NR	NR	NR	NR	NR	15	14.53 (mean follow up)	± 1.51	0.93	0.59	No
Moghimi, 2015	Phacoemulsification Versus Combined Phacoemulsification and Viscogonioplasty in Primary Angle-Closure Glaucoma: A Randomized Clinical Trial	https://doi.org/10.1097/IJG.0000000000000196	Moghimi, S.; Latifi, G.; ZandVakil, N.; Mohammadi, M.; Khatibi, N.; Soltani-Moghadam, R.; Lin, S	2015	Iran	46	19	27	46	63.2± 6.9	RCT	Phaco alone	12 months	Primary Angle Closure Glaucoma	22.3± 6.3	1.2	1.1	46	13.9	± 3.7	0.1	0.4	46	14	± 3.7	0.1	0.3	NR	NR	NR	NR	NR	46	14 (12 months)	± 3.7	0.1	0.3	No
Hou, 2015	Small-incision phacotrabeculectomy versus phacoemulsification in refractory acute primary angle closure with cataract	https://doi.org/10.1186/s12886-015-0074-3	Xu Hou, Dan Hu , Zhili Cui, Jian Zhou, Li Cai and Yusheng Wang	2015	China	25	5	20	25	62.32 ± 8.48	RCT	Phaco alone	12 months	Primary angle closure glaucoma	52.60 ± 8.15	NR	NR	25	14.4	± 3.01	NR	NR	25	16.64	± 3.08	NR	NR	NR	NR	NR	NR	NR	25	16.64 (12 months)	± 3.08	NR	NR	No
Azuara-Blanco, 2016	Effectiveness of early lens extraction for the treatment of primary angle-closure glaucoma (EAGLE): a randomised controlled trial	https://doi.org/10.1016/S0140-6736(16)30956-4	Azuara-Blanco, A., Burr, J., Ramsay, C., Cooper, D., Foster, P. J., Friedman, D. S., Scotland, G., Javanbakht, M., Cochrane, C., Norrie, J., & EAGLE study group	2016	United Kingdom, Australia, China, Hong Kong, Malaysia, Singapore	208	86	122	208	67·0 (61·0–73·0) (median IQR)	RCT	Clear lens extraction	36 months	Primary angle closure glaucoma	29.5± (8.2)	1	1	195	15.7	4.3	0·4	0.7	192	15.9	3.2	0.3	0.6	186	17·0	3·9	0.4	0.8	182	16.6 (36 months)	3.5	0.4	0.8	No
Chelerkar, 2018	Comparative clinical study of medically controlled nonsevere chronic primary angle-closure glaucoma with coexisting cataract surgically managed by phacoemulsification as against combined phacotrabeculectomy	https://doi.org/10.4103/meajo.MEAJO_204_17	Chelerkar, V.; Parekh, P.; Kalyani, V.K.S.; Deshpande, C.M.; Khandekar, R	2018	India	46	NR	NR	46	63.7 ± 5.9	RCT	Phaco alone	12 months	Primary Angle Closure Glaucoma	17.7 ± 1.4	1.37	0.7	46	NR	NR	NR	NR	46	11.5	±1.3mm	0	0	NR	NR	NR	0	0	46	11.5 (12 motnhs)	±1.3mm	0	0	No
Hansapinyo, 2019	Phacoemulsification versus phacotrabeculectomy in primary angle-closure glaucoma with cataract: long-term clinical outcomes.	https://doi.org/10.1097/IJG.0000000000001397	Hansapinyo, L; Choy, BNK; Lai, JSM; Tham, CC	2019	Hong Kong	61	22	40	62	71.2 ± 7.0 years	RCT	Phaco alone	6.15 years	Primary Angle-closure Glaucoma	19.8 ± 6.1	2.7	1.1	NR	NR	NR	NR	NR	NR	NR	NR	NR	NR	NR	NR	NR	NR	NR	35	15.7 (60 months)	± 3.7	1.4	1.2	No
El Sayed, 2019	Mitomycin C-augmented Phacotrabeculectomy Versus Phacoemulsification in Primary Angle-closure Glaucoma: A Randomized Controlled Study	https://doi.org/10.1097/IJG.0000000000001345	El Sayed, YM; Elhusseiny, AM; Albalkini, AS; El Sheikh, RH; Osman, MA	2019	Egypt	32	16	16	32	58.8±8.4	RCT	Phaco alone	20.4 months	Primary Angle Closure Glaucoma	21.6± 9.2	2.3	0.9	31	12.4	2.5	0.5	0.8	29	12.6	± 2.6	0.5	0.8	NR	NR	NR	NR	NR	29	13.2	± 5.2	0.6	0.8	No
Husain, 2019	Efficacy of Phacoemulsification Alone vs Phacoemulsification With Goniosynechialysis in Patients With Primary Angle-Closure Disease A Randomized Clinical Trial	https://doi.org/10.1001/jamaophthalmol.2019.2493	Husain, R; Do, T; Lai, J; Kitnarong, N; Nongpiur, ME; Perera, SA; Ho, CL; Lim, SK; Aung, T	2019	Singapore, Vietnam, Thailand, Hong Kong	40	11	29	40	67.3 ± 8.6	RCT	phacoemulsification and IOL implantation	12 months	Primary Angle Closure Glaucoma	22.3 ± 8.5	2.2	0.8	40	NR	NR	NR	NR	35	14.3	±5	0.5	0.9	NR	NR	NR	NR	NR	35	14.3 (12 months)	±5	0.5	0.9	No
Chen, 2020	Phacoemulsification vs phacoemulsification with micro-bypass stent implantation in primary angle closure and primary angle closure glaucoma: A randomized single-masked clinical study	https://doi.org/10.1111/ceo.13721	Chen, D. Z., Sng, C. C. A., Sangtam, T., Thomas, A., Shen, L., Huang, P. K., & Cheng, J.	2020	Singapore	16	7	9	16	69±6.5	RCT	Phaco alone	12 months	Primary angle closure glaucoma	17.5±3.1	2.0 (1.75, 3.0) median IQR		16	15.6	±1.7	NR	NR	16	15	±2.5	0.75	1	NR	NR	NR	NR	NR	16	15 (12 motnhs)	±2.5	0.75	1	Properative- washout only
Lai, 2021	Combined Phacoemulsification-Endoscopic Cyclophotocoagulation versus Phacoemulsification Alone in Primary Angle-Closure Glaucoma	https://doi.org/10.1016/j.ogla.2021.03.007	Lai, ISW; Chan, NCY; Ling, A; Baig, NB; Chan, PP; Wang, YM; Tham, CC	2021	Hong Kong	21	9	12	21	71.2 ± 9.6	RCT	Phaco alone	24 months	Primary Angle Closure Glaucoma	20.7 ± 5.5	3.1	1.1	21	16.6	± 3.2	2.1	1.5	21	16.6	± 2	2.2	1.5	21	16.3 (24 months)	± 3.2	2.1	1.4	21	16.3 (24 months)	± 3.2	2.1	1.4	No
Senthil, 2021	Phacoemulsification versus Phacotrabeculectomy in Medically Controlled Primary Angle Closure Glaucoma with Cataract in an Indian Cohort: a randomized controlled trial	https://doi.org/10.1007/s10792-021-01997-6	Senthil, S; Rao, HL; Choudhari, N; Garudadri, C	2022	India	33	17	16	33	61.6 ± 8.9	RCT	Phaco alone	72 months	Primary Angle Closure Glaucoma	15.7 ± 3.7	1.6	0.78	21	14.33	NR	NR	NR	19	14.84	NR	NR	NR	NR	NR	NR	NR	NR	33	14.94	± 2.9	0.45	0.66	No
ElSayed, 2023	Phacoemulsification with gonioscopy-assisted transluminal trabeculotomy versus phacoemulsification alone in primary angle closure glaucoma: a randomized controlled study	https://doi.org/10.1111/aos.15733	ElSayed, YM; Mettias, NM; Elghonemy, HME; Mostafa, YSE	2023	Egypt	38	NR	NR	38	62.62±10.45	RCT	Phaco alone	>=12 months	Primary angle closure glaucoma	28.26±4.91	3(1) Median and IQR		38	15.97	±2.93	2(2) Median and IQR		35	15.9	±2.34	2(2) Median and IQR	NR	NR	NR	NR	NR	NR	35	16.97	±3.44	2(2) Median and IQR	NR	No
