# Supplementary material for: Does standalone phacoemulsification lower intraocular pressure in glaucomatous eyes? A systematic review and meta-analysis
Source: Eye (Lond). 2025 Jul 24;39(13):2518–26. doi: 10.1038/s41433-025-03927-7 (PMC12402476; doi:10.1038/s41433-025-03927-7)
Supplement: Supplementary file 3 — Table 2S [file 41433_2025_3927_MOESM3_ESM.xlsx]

## Sheet: Sheet1
ID	Title	Link	Authors	Year	Country	Patients	Males	Females	Eyes at Baseline	Age at surgery (mean ± SD)	Study design	Surgery Type	Follow-up Period	Main Glaucoma subtype	Pre-Operative IOP (mmHg)	PreOp Medications (mean, n)	PreOp Medications (SD, n)	Eyes at 6 months	Post-Operative mean IOP (mmHg) at 6 months	Post-Operative mean IOP SD (mmHg) at 6 months	PostOp Medications at 6 months (mean, n)	PostOp Medications at 6 months (SD, n)	Eyes at 12 months	Post-Operative mean IOP (mmHg) at 12 months	Post-Operative mean IOP SD (mmHg) at 12 months	PostOp Medications at 12 months (mean, n)	PostOp Medications at 12 months (SD, n)	Eyes at 24 months	Post-Operative mean IOP (mmHg) at 24 months	Post-Operative mean IOP SD (mmHg) at 24 months	PostOp Medications at 24 months (mean, n)	PostOp Medications at 24 months (SD, n)	Eyes at at last follow-up	Post-Operative mean IOP (mmHg) at last follow-up	Post-Operative mean IOP SD (mmHg) at last follow-up	PostOp Medications at last follow-up (mean, n)	PostOp Medications at last follow-up (SD, n)	Washout
Gimbel, 1995	Intraocular pressure response to combined phacoemulsification and trabeculotomy ab externo versus phacoemulsification alone in primary open-angle glaucoma.	https://doi.org/10.1016/s0886-3350(13)80561-5	Gimbel HV; Meyer D; DeBroff BM; Roux CW; Ferensowicz M	1995	Canada	51	NR	NR	51	77.5	RCT	Phaco alone	24 months	Primary open-angle glaucoma	19.3 ± 2.4	NR	NR	51	15.6	±2.9	NR	NR	51	15.1	±2.9	NR	NR	51	15.5 (24 months)	±2.6	NR	NR	51	15.5 (24 months)	±2.6	NR	NR	No
Anders, 1997	Combined Phacoemulsification and Filtering Surgery With the 'No-Stitch' Technique	https://doi.org/10.1001/archopht.1997.01100160415004	Norbert Anders, D. Thoai Pham, Andreas Holschbach, Josef Wollensak.	1997	Germany	42	12	30	42	74.9 (±9.6)	RCT	Phaco alone	12 months	Chronic open-angle glaucoma.	24.71(±3.38)	1.46	0.95	40	21.07	±3.68	NR	NR	41	21	±3.8	1	0.88	NR	NR	NR	NR	NR	41	21	±3.8	1	0.88	No
Storr-Paulsen, 1998	A prospective study of combined phacoemulsificationtrabeculectomy versus conventional phacoemulsification in cataract patients with coexisting open angle glaucoma	https://doi.org/10.1034/j.1600-0420.1998.760613.x	Storr-Paulsen, A., Pedersen, J. H., & Laugesen, C.	1998	Denmark	NR	Data were reported based on the number of eyes, not the number of patients (n = 1)	Data were reported based on the number of eyes, not the number of patients (n = 9)	10	Median age 81 (range 77-88)	RCT	Phaco alone	12 months	Cataract with coexisting open angle glaucoma	median (range) 23(21-30)	median(range) 2(1-3)		10	NR	NR	NR	NR	10	median (range) 16.5 (12–18)	NR	median(range) 1(0-4)	NR	NR	NR	NR	NR	NR	10	median (range) 16.5 (12–18)	NR	median(range) 1(0-4)	NR	No
Jacobi, 1999	Comparative study of trabecular aspiration vs trabeculectomy in glaucoma triple procedure to treat pseudoexfoliation glaucoma	https://doi.org/10.1001/archopht.117.10.1311	Jacobi, P. C., Dietlein, T. S., & Krieglstein, G. K.	1999	Germany	22	10	12	22	71.3 ± 6.1	RCT	Phaco alone	30 months	Pseudoexfoliation glaucoma	32.0 ± 7.7	2.2	0.8	17	18.5	1.7	0.9	0.5	16	18.4	1.7	0.8	0.6	13	18	1.3	1.1	0.8	13	18 (2 years) we didn’t include 2.5 years beacause the patients number was less than 10	1.3	1.5	0.7	No
Georgopoulos, 2000	Combined clear cornea phacoemulsification and trabecular aspiration in the treatment of pseudoexfoliative glaucoma associated with cataract	https://doi.org/10.1007/s004170000174	Georgopoulos, G. T., Chalkiadakis, J., Livir-Rallatos, G., Theodossiadis, P. G., & Theodossiadis, G.	2000	Greece	13	NR	NR	13	65.8(±4.4)	RCT	Phaco alone	15.7 months	Pseudoexfoliative glaucoma	18.7(±1.84)	1.46	0.52	13	17.1	±2.1	NR	NR	13	16.7	±1.65	NR	NR	NR	NR	NR	NR	NR	13	16.7	±2.31	1.08	0.86	No
Fernández-Barrientos, 2010	Fluorophotometric study of the effect of the glaukos trabecular microbypass stent on aqueous humor dynamics.	https://doi.org/10.1167/iovs.09-3972	Fernández-Barrientos Y; García-Feijoó J; Martínez-de-la-Casa JM; Pablo LE; Fernández-Pérez C; García Sánchez J	2010	Spain	16	9	7	16	76.7 ± 5.8	RCT	Phaco alone	12 months	Primary open-angle glaucoma	23.6 ± 1.5	1.2	0.7	16	19.6	± 4	0.5	0.7	16	19.8	± 2.3	0.7	1	NR	NR	NR	NR	NR	16	19.8 (12 months)	± 2.3	0.7	1	Pre op washout only
Samuelson, 2011	Randomized Evaluation of the Trabecular Micro-Bypass Stent with Phacoemulsification in Patients with Glaucoma and Cataract	https://doi.org/10.1016/j.ophtha.2010.07.007	Samuelson, T. W., Katz, L. J., Wells, J. M., Duh, Y.-J., & Giamporcaro, J. E.	2011	United states	117	52	71	117	73 ± 9	RCT	Phaco alone	12 months	Primary open angle glaucoma with cataract	18.0 ± 3.0	1.5	0.6	NR	NR	NR	NR	NR	112	17	3.1	0.4	0.7	NR	NR	NR	NR	NR	112	16.9 (12 months)	NR	0.4	0.7	Pre-operative only
Craven, 2012	Cataract surgery with trabecular micro-bypass stent implantation in patients with mild-to-moderate open-angle glaucoma and cataract: Two-year follow-up	https://doi.org/10.1016/j.jcrs.2012.03.025	Craven, E. R., Katz, L. J., Wells, J. M., & Giamporcaro, J. E.	2012	United States	123	NR	NR	123	NR	RCT	Phaco alone	24 months	Open-angle glaucoma and cataract	18 (±3.0)	1.5	0.6	123	NR	NR	NR	NR	112	17	±3.1	0.4	0.7	101	17.8	±3.3	0.5	0.7	101	17.8	±3.3	0.5	0.7	Pre-operative only
Liaska, 2014	Phaco-trabeculectomy in controlled, advanced, open-angle glaucoma and cataract: parallel, randomized clinical study of efficacy and safety.	https://doi.org/10.3109/08820538.2014.880491	Liaska, A., Papaconstantinou, D., Georgalas, I., Koutsandrea, C., Theodosiadis, P., & Chatzistefanou, K. (2014).	2014	Greece	31	19	12	31	78.1 (±7.26)	RTC	Phaco alone	24 months	Open-angle glaucoma	16.65 ± 2.83	2.03	0.75	NR	NR	NR	NR	NR	NR	NR	NR	NR	NR	31	13.9 [12.9, 14.8] CI 95% (24 months)	2.7	1.3 [0.9, 1.7] CI 95%	NR	31	13.9 [12.9, 14.8] CI 95% (24 months)	2.7	1.3 [0.9, 1.7] CI 95%	NR	No
Fea, 2015	Micro-Bypass Implantation for Primary Open-Angle Glaucoma Combined with Phacoemulsification: 4-Year Follow-Up	https://doi.org/10.1155/2015/795357	Fea, AM; Consolandi, G; Zola, M; Pignata, G; Cannizzo, P; Lavia, C; Rolle, T; Grignolo, FM	2015	Italy	24	NR	NR	24	64.9 ± 3.1	RCT	Phaco alone	48 months	Primary open angle glaucoma	17.3 ± 3.0	1.8	0.7	NR	NR	NR	NR	NR	14	15.6	±1.1	1	1	NR	NR	NR	NR	NR	14	17 (48 motnhs)	±2.5	0.9	1	Yes but, only post op washout at 12,24
Pfeiffer, 2015	A Randomized Trial of a Schlemm’s Canal Microstent with Phacoemulsification for Reducing Intraocular Pressure in Open-Angle Glaucoma	https://doi.org/10.1016/j.ophtha.2015.03.031	Pfeiffer, N., Garcia-Feijoo, J., Martinez-de-la-Casa, J. M., Larrosa, J. M., Fea, A., Lemij, H., … Samuelson, T. W	2015	Germany, Spain, Italy, Netherlands	50	29	21	50	71.5(±6.9)	RCT	Phaco-Only	24 months	Open-Angle Glaucoma	26.6(±4.2)	2	1.1	50	NR	NR	NR	NR	49	17.4	±3.7	NR	NR	43	19.2	±4.7	1	1	43	19.2	±4.7	1	1	Yes, preoperative, and post at 12,24 months
Vold, 2016	Two-Year COMPASS Trial Results: Supraciliary Microstenting with Phacoemulsification in Patients with Open-Angle Glaucoma and Cataracts	https://doi.org/10.1016/j.ophtha.2016.06.032	Steven Vold , Iqbal Ike K Ahmed , E Randy Craven , Cynthia Mattox , Robert Stamper , Mark Packer , Reay H Brown , Tsontcho Ianchulev ; CyPass Study Group	2016	United states	131	59	72	131	70(±8)	RCT	Phaco alone	24 months	Primary open angle glaucoma	24.5 (±3)	1.3	1	NR	NR	NR	NR	NR	116	18.2	±3.8	0.7	0.9	116	19.3 (24 months)	±3.3 (24 motnhs)	0.6	0.8	116	19.3 (24 months)	±3.3 (24 motnhs)	0.6	0.8	Yes, preoperative, and post at 12,24 months
Samuelson, 2018	A Schlemm Canal Microstent for Intraocular Pressure Reduction in Primary Open-Angle Glaucoma and Cataract	https://doi.org/10.1016/j.ophtha.2018.05.012	Samuelson, T. W., Chang, D. F., Marquis, R., Flowers, B., Lim, K. S., Ahmed, I. I. K., … Pfeiffer, N.	2018	United States and International centers	187	82	105	187	71.2(±7.6)	RCT	Phaco-Only	24 months	Primary Open-Angle Glaucoma and Cataract	25.4(±2.9)	1.7	0.9	187	NR	NR	NR	NR	187	19.1	NR	NR	NR	187	19.2	±3.8	0.7	0.9	187	19.2	±3.8	0.7	0.9	Yes, preoperative, and post at 12,24 months
Jones, 2019	Results from the United States cohort of the HORIZON trial of a Schlemm canal microstent to reduce intraocular pressure in primary open-angle glaucoma	https://doi.org/10.1016/j.jcrs.2019.03.024	Jason Jones, MD, Douglas D. Koch, MD, Steven Vold, MD, Cathleen McCabe, MD, Douglas Rhee, MD, Richard Lewis, MD, Stephen Smith, MD, Quang H. Nguyen, MD, Thomas W. Samuelson, MD.	2019	United States	112	52	60	112	71.1 ± 7.2	RCT	Phaco-Only	24 months	Mild to moderate primary open-angle glaucoma	25.3 (±2.9)	1.6	0.9	112	NR	NR	NR	NR	112	NR	NR	NR	NR	102	19.3 (24 months)	±4.2	0.8	1.1	102	19.3 (24 months)	±4.2	0.8	1.1	Yes, preoperative, and post at 12,24 months
Samuelson, 2019	Prospective, Randomized, Controlled Pivotal Trial of iStent inject Trabecular Micro-Bypass in Primary Open-Angle Glaucoma and Cataract	https://doi.org/10.1016/j.ophtha.2019.03.006	Thomas W. Samuelson, MD, Steven R. Sarkisian, Jr., MD, David M. Lubeck, MD, Michael C. Stiles, MD, Yi-Jing Duh, PhD, Eeke A. Romo, DSc, Jane Ellen Giamporcaro, MS, Dana M. Hornbeak, MD, MPH, L. Jay Katz, MD.	2019	United States	118	54	64	118	70.1(±7.7)	RCT	Phaco-Only	24 months	Primary Open-Angle Glaucoma and Cataract	24.5(±3.08)	1.5	0.7	118	NR	NR	NR	NR	118	NR	NR	NR	NR	118	19.1	NR	0.8	1	118	19.1	NR	0.8	1	Yes, preoperative, and post at 12,24 months
Kozera, 2020	Effectiveness of iStent trabecular micro-bypass system combined with phacoemulsification vs. phacoemulsification alone in patients with glaucoma and cataract depending on the initial intraocular pressure	https://doi.org/10.1159/000511456	Kozera M. Konopińska J. Mariak Z. Rękas M	2020	Poland	29	6	23	29 (IOP <26)	71.4 ± 6.6	RCT	Phaco alone	24 months	Primary open-angle glaucoma	17.69±1.47	1.03	0.19	29	16.28	±2.52	0.45	0.57	29	16.41	±1.97	0.62	0.56	29	16.79 (24 months)	±2.50	0.76	0.69	29	16.79 (24 months)	±2.50	0.76	0.69	Only preop washout
Ventura‑Abreu, 2021	Twelve‑month results of ab interno trabeculectomy with Kahook Dual Blade: an interventional, randomized, controlled clinical study	https://doi.org/10.1007/s00417-021-05213-0	Ventura‐Abreu N, García‐Feijoo J, Pazos M, Biarnés M, Morales‐Fernández L, Martínez‐de‐la‐Casa JM	2021	Spain	NR	Data were reported based on the number of eyes, not the number of patients (n = 6)	Data were reported based on the number of eyes, not the number of patients (n = 15)	21	78.5(±6.1)	RCT	Phaco alone	12 months	Open angle glaucoma or psuedoexfoliation or occular hypertension	17.3(±2.5 )	Median(IQR range) 1 (1–2)	NR	21	15.2	±3.1	NR	NR	21	15	±3.2	Median(IQR range) 0 (0–1)	NR	NR	NR	NR	NR	NR	21	15 (12 motnhs)	±3.2 (12 motnhs)	Median(IQR range) 0 (0–1)	NR	No
Singh, 2021	Treatment Success Across Different Levels of Preoperative Disease Burden: Stratified Two-Year Outcomes from the Pivotal Trial of iStent inject® Trabecular Micro-Bypass in Primary Open-Angle Glaucoma and Cataract	https://doi.org/10.2147/opth.s316270	Inder Paul Singh, Steven Sarkisian Jn, Dana Hornbeak, L Jay Katz, Thomas Samuelson	2021	United states	109	32	44	76	71.2 (± 7.3)	RCT	Phaco alone	24 months	Mild to moderate POAG and cataract	<25 mmHg	NR	NR	76	NR	NR	NR	NR	76	NR	NR	NR	NR	76	NR	NR	NR	NR	76	NR	NR	NR	NR	Yes, preoperative, and post at 12,24 months
							15	18	33	68.6 ± 8.1					≥25 to < 30 mmHg	NR	NR	33	NR	NR	NR	NR	33	NR	NR	NR	NR	33	NR	NR	NR	NR	33	NR	NR	NR	NR
Torky, 2021	Phaco-UCP; combined phacoemulsification and ultrasound ciliary plasty versus phacoemulsification alone for management of coexisting cataract and open angle glaucoma: a randomized clinical tria	https://doi.org/10.1186/s12886-021-01818-5	Torky, M. A., Alzafiri, Y. A., Abdelhameed, A. G., & Awad, E. A.	2021	Kuwait	30	16	14	30	58.2 ± 12.6	RCT	Phaco alone	18 months	Primary open angle glaucoma with cataract and PEX glaucoma	24±3	median (Q1, Q3) 3 (2, 3)		30	22	NR	NR	NR	30	21	NR	NR	NR	NR	NR	NR	NR	NR	30	21 (18 months)	NR	median (Q1, Q3) 2 (2, 2)	NR	No
Iqbal, 2022	Long-term Outcomes from the HORIZON Randomized Trial for a Schlemm’s Canal Microstent in Combination Cataract and Glaucoma Surgery	https://doi.org/10.1016/j.ophtha.2022.02.021	Ahmed, IIK; De Francesco, T; Rhee, D; McCabe, C; Flowers, B; Gazzard, G; Samuelson, TW; Singh, K	2022	United States and International centers	187	82	105	187	71.2±7.6	RCT	Phaco alone	5 years	Primary open-angle glaucoma	18.1 ± 3.1	1.7	0.9	NR	NR	NR	NR	NR	180	NR	NR	NR	NR	NR	NR	NR	NR	NR	134	17.6 (5 years)	±3.6	0.9	0.9	Yes, preoperative, and post at 12,24 months
Zarei, 2023	Combined phacoviscocanalostomy versus phacoemulsification alone in patients with coexisting cataract and mild-to-moderate open-angle glaucoma; a randomized-controlled trial	https://doi.org/10.1038/s41433-022-02152-w	Zarei, R; Azimi, A; Fakhraei, G; Eslami, Y; Naderan, M; Nouri-Mahdavi, K; Caprioli, J	2023	Iran	44	31	13	44	72 ± 6	RCT	Phaco alone	12 months	Primary OAG or pseudoexfoliative glaucoma	22.5 ± 4.4	2.8	0.98	44	13.2	± 2.30	1.49	1.05	44	13.1	± 2.00	1.49	1.07	NR	NR	NR	NR	NR	44	13.1(12 months)	± 2.00	1.49	1.07	No
Maheshwari, 2023	Early Outcomes of Combined Phacoemulsification and Ab Interno Tanito Microhook Trabeculotomy in Open-Angle Glaucoma	https://doi.org/10.1016/j.ogla.2023.10.007	Maheshwari, D., Grover, D. S., Ramakrishnan, R., Pillai, M. R., Chautani, D., & Kader, M. A.	2023	India	57	36	21	57	63.1 (8.2)	RTC	Phaco alone	12 months	Open angle glaucoma	25.3 (3.1)	1.4	0.6	57	18.2	1.7	0.86	NR	57	20	2.7	1.1	0.9	NR	NR	NR	NR	NR	57	20 (12 months)	2.7	1.1	0.9	No
Gaskin, 2024	Prospective, Randomized Controlled Trial of Cataract Surgery vs Combined Cataract Surgery With Insertion of iStent Inject	https://doi.org/10.1016/j.ogla.2024.02.004	Fan Gaskin, J. C., Bigirimana, D., Kong, G. Y. X., McGuinness, M. B., Atik, A., Liu, L., Brooks, A. M. V., Ang, G. S., & Glaucoma Investigation and Research Unit, Royal Victorian Eye and Ear Hospital	2024	Australia	46	32	14	46	72.6 (7.7)	RCT	Phaco alone	24 months	Open-angle glaucoma	17.1 (3.1)	1.8	1.22	NR	NR	NR	NR	NR	37	15.2	3.8	1.19	1.25	42	14.6	3.7	1.5	1.9	42	14.6	3.7	1.5	1.9	No
																																						.
